# Supplementary material for: [2.2]Paracyclophane Derivatives as Building Blocks for Coordination Polymers
Source: Materials (Basel). 2023 May 29;16(11):4051. doi: 10.3390/ma16114051 (PMC10254932; doi:10.3390/ma16114051)
Supplement: Supplementary file 1 [file materials-16-04051-s001.zip]

Archive with 1 entries (1 files):
- materials-2415805-supplementary.pdf
